# Supplementary material for: Cell proliferation fate mapping reveals regional cardiomyocyte cell-cycle activity in subendocardial muscle of left ventricle
Source: Nat Commun. 2021 Oct 1;12:5784. doi: 10.1038/s41467-021-25933-5 (PMC8486850; doi:10.1038/s41467-021-25933-5)
Supplement: Supplementary file 3 — Source Data [file 41467_2021_25933_MOESM3_ESM.zip › 285761_2_supp_5842852_qyclfy (1).xlsx]

## Sheet: Fig. 1
	Fig. 1e	% of GFP + CMs
		3d	4w	8w	12w	24w	no Tam
	sample1	0.004	0.121	0.42	0.625	1.05	0.01
	sample2	0.015	0.108	0.37	0.5845	1.32	0.012
	sample3	0.008	0.071	0.314	0.5102	1.44	0.012
	sample4	0.001	0.075	0.366	0.5412	1.15	0.013
	sample5	0.003	0.098	0.401	0.593	1.21	0.0152
	Fig. 1f	% of GFP + CMs
		3d	4w	8w	12w	24w	no Tam
	sample1	0.001	0.127	0.48	0.63	1.08	0.018
	sample2	0.005	0.096	0.406	0.578	1.38	0.012
	sample3	0.004	0.075	0.385	0.52	1.46	0.012
	sample4	0.008	0.089	0.401	0.57	1.1	0.013
	sample5	0.003	0.112	0.425	0.62	1.25	0.021
	Fig. 1h	% of GFP + CMs
		3d	4w	8w	12w	24w	no Tam
	sample1	0.01	0.12	0.39	0.78	1.652	0.014
	sample2	0.01	0.142	0.41	0.65	1.348	0.0085
	sample3	0.011	0.156	0.38	0.614	1.578	0.014
	sample4	0.0062	0.18	0.45	0.8156	1.745	0.0026
	sample5	0.012	0.195	0.489	0.712	1.517	0.014
	Fig.1 k	Nucleation (%)
		mono GFP+ CMs	mono GFP- CMs	bi GFP+ CMs	bi GFP- CMs	>=3 GFP+ CMs	>=3 GFP- CMs
	sample1	17.02	7.54	79.9	85.2	3.08	7.26
	sample2	15.5	8.46	82.6	84.4	1.9	7.14
	sample3	19.4	5.66	76.4	85.8	4.2	8.54
	sample4	18.6	6.63	78.5	82.6	2.9	10.77
	sample5	16.4	6.15	82.4	83.6	1.2	10.25

## Sheet: Fig. 2
	Fig. 2e	% of all GFP+ CMs
		RV	VS-R	VS-L	Pa.M & IMWOMW
	sample1	3.73	3.65	23.36	62.6	6.66
	sample2	3.35	2.14	24.45	61.23	8.83
	sample3	4.72	3.56	17.54	64.94	9.24
	sample4	3.78	2.85	19.66	67.17	6.54
	sample5	3.79	3.65	18.36	68.05	6.15

## Sheet: Fig. 3
	Fig. 3c	GFP+ CMs (%)
	sample1	0.048
	sample2	0.054
	sample3	0.039
	sample4	0.026
	sample5	0.027
	Fig. 3h	GFP+ CMs (%)
		2-cell cluster	singlet
	sample1	14.59	85.41
	sample2	16.36	83.64
	sample3	12.47	87.53
	sample4	12.48	87.52
	sample5	10.05	89.95
	Fig.3j	% of paired GFP+ CMs
		RV	VS-R	VS-L	Pa.M & IMW	OMW
	sample1	2.94118	11.7647	32.3529	52.9412	0
	sample2	0	8.10811	40.5405	48.6486	2.7027
	sample3	7.14286	14.2857	35.7143	42.8571	0
	sample4	7.69231	0	30.7692	61.5385	0
	sample5	14.2857	0	14.2857	71.4286	0

## Sheet: Fig. 4
	Fig. 4h	% of all GFP+ CMs
		RV	VS-R	VS-L	Pa.M & IMWOMW
	sample1	3.65	3.95	26.54	58.5	7.36
	sample2	3.33	3.77	23.21	57.5	12.19
	sample3	4.85	3.85	20.55	60.25	10.5
	sample4	3.25	2.55	19.84	67.2	7.16
	sample5	3.58	3.05	18.36	66.4	8.61

## Sheet: Fig. 5
	Fig. 5i	% of all GFP+ CMs
		RV	VS-R	VS-L	Pa.M & IMWOMW
	sample1	2.66	5.24	21.45	56.8	13.85
	sample2	3.12	3.66	25.6	58.4	9.22
	sample3	2.86	3.4	20.44	63.1	10.2
	sample4	3.98	4.21	23.6	60.7	7.51
	sample5	4.5	3.21	18.4	66.7	7.19

## Sheet: Fig. 6
	Fig. 6d	Specificity TNNI3+ /GFP+			Efficiency GFP+ /TNNI3+
		No Cre	Cre		No Cre	Cre
	sample1	100	100	sample1	98.6	100
	sample2	100	100	sample2	97.6	99.9
	sample3	100	100	sample3	94.8	100
	sample4	100	100	sample4	99.7	99.9
	sample5	100	100	sample5	95.7	100
	Fig. 6f	% of all GFP+ CMs
		RV	VS-R	VS-L	Pa.M & IMWOMW
	sample1	5.52	6.53	19.65	55.3	13
	sample2	2.01	4.15	38.5	35.19	20.15
	sample3	4.32	5.21	34	43.27	13.2
	sample4	3.21	2.55	26	50.69	17.55
	sample5	2.05	3.86	30.5	45.37	18.22
	Fig. 6i	% of all GFP+ CMs
		RV	VS-R	VS-L	Pa.M & IMWOMW
	sample1	3.7	3.7	25	49.8	17.8
	sample2	5.9	2.5	24.2	52.4	15
	sample3	4.8	3.4	21.3	55.6	14.9
	sample4	3.5	5.4	26.4	57.6	7.1
	sample5	2	4.2	27.9	48.7	17.2

## Sheet: Fig. 7
	Fig. 7g	GFP+ CMs (%)				paired GFP+ CMs %
			border	remote	sample1	border
		sample1	6.75	1.51	sample2	18.5
		sample2	5.75	0.97	sample3	13.79
		sample3	6.6	0.777778	sample4	23.08
		sample4	8.54	0.91358	sample5	21.25
		sample5	4.89	1.23	sample6	26.03
	Fig. 7h	GFP+ CMs %
		Sham	MI
	sample1	0.42	3.51
	sample2	0.53	3.16
	sample3	0.69	2.71
	sample4	0.88	1.68
	sample5	1.24	3.2
	sample6	1.34	1.98
	sample7	0.34	2.32
	sample8	0.58	2.24
	sample9	0.74	2.86
	sample10	0.55	2.4
	Fig. 7n	GFP+ CMs (%)				GFP+ CMs (%)
		Sham	MI			border	remote
	sample1	0.56	1.54		sample1	2.76	0.642202
	sample2	0.63	2.25225		sample2	7.34	0.4158
	sample3	0.25	2.41164		sample3	4.26	0.5
	sample4	0.38	2.26646		sample4	5.5	0.961538
	sample5	0.92	2.47423		sample5	4.64	0.92437

## Sheet: Fig. 8
	Fig. 8b	CM size (μm2)
		Sham	TAC
	sample1	415.2	703
	sample2	386.7	689.1
	sample3	463	810
	sample4	441	789
	sample5	374	677
	Fig. 8d	% of GFP+ CMs
		Sham	TAC
	sample1	0.37	2.02
	sample2	0.46	2.4
	sample3	0.42	2.69
	sample4	0.58	3.02
	sample5	0.41	1.85

## Sheet: Supplementray Fig. 5
	Supplymentary Fig. 5e	number of GFP+ cells every section
		CM	EC	FB	CM	EC	FB
	sample1	1.625	16	1.2	229.2	46	2.4
	sample2	1	27.6	1.8	324	26.2	1.9
	sample3	0.75	31.8	2.1	284.8	32	3.2
	sample4	1.5	44.6	2.8	231.6	25.4	2
	sample5	2.125	32.4	1.4	279.6	27.2	2.1

## Sheet: Supplementary Fig. 7
	Supplementary Fig. 7E	% of reporter+ CM incorporating EdU
		ProTracer	CM Protracer Ki67	CM ProTracer Ccna2
	sample1	76.47	75	77.27
	sample2	78.79	84.62	83.82
	sample3	78.05	74.29	86.75
	sample4	79.9	78.28	78.65
	sample5	76.56	77.56	80.04

[truncated: 1 more sheets: Supplementary Fig. 8]
